# Supplementary material for: A Lifelong Impact on Endometriosis: Pathophysiology and Pharmacological Treatment
Source: Int J Mol Sci. 2023 Apr 19;24(8):7503. doi: 10.3390/ijms24087503 (PMC10139092; doi:10.3390/ijms24087503)
Supplement: Supplementary file 1 [file ijms-24-07503-s001.zip]

Archive with 1 entries (1 files):
- ijms-2234683-supplementary.pdf
